# Supplementary material for: Novel three-dimensional in vitro models of ovarian endometriosis
Source: J Ovarian Res. 2014 Feb 6;7:17. doi: 10.1186/1757-2215-7-17 (PMC4015880; doi:10.1186/1757-2215-7-17)
Supplement: Additional file 1: Table S1 — Primer sequences for gene expression analysis. PCR primers were designed using Primer3 (http://primer3.sourceforge.net/) or were identified using the Harvard primer bank (http://pga.mgh.harvard.edu/primerbank/). [file 1757-2215-7-17-S1.xlsx]

## Sheet: Supplementary Table 1
Supplemental Table I Primer sequences used in the Gene Expression Analysis
Gene Name	Accession number [NCBI GenBank]	Forward Primer		Reverse Primer		Product Size (bp)	Annealing Temp (°C)	Source	Harvard ID
		Sequence	Location (bp)	Sequence	Location (bp)
GAPDH	NM_002046	CATGAGAAGTATGACAACAGCCT	409-431	AGTCCTTCCACGATACCAAAGT	521-500	113	60	Harvard	7669492a3
PTGS2	NM_000963	GTGCAACACTTGAGTGGCTAT	1003-1023	AGCAATTTGCCTGGTGAATGAT	1251-1230	249	60	Harvard	4506265a1
VEGF	NM_001025366	CAACATCACCATGCAGATTATGC	300-322	CCCACAGGGATTTTCTTGTCTT	432-411	133	60	Harvard	16612070a2
HGF	NM_000601	GGCACTGTCAATACCATTTGGA	943-964	TGCTCGTGAGGATACTGAGAA	1010-990	68	60	Harvard	33859835a3
CYP19A1	NM_000103	GACTCTAAATTGCCCCCTCTG	105-125	GTGCCCTCATAATTCCACAC	275-254	169	60	In-house	NA
MMP2	NM_004530	AACCCAGATGTGGCCAACTA	621-641	TCATGATGTCTGCCTCTCCA	823-803	202	60	In-house	NA
CXCR1	NM_000634	CTGACCCAGAAGCGTCACTTG	436-456	CCAGGACCTCATAGCAAACTG	574-554	139	60	Harvard	29171679c1
CXCR2	NM_001557	CCTGTCTTACTTTTCCGAAGGAC	535-557	TTGCTGTATTGTTGCCCATGT	616-596	82	60	Harvard	269973857c1
CXCR3	NM_001504	TTTGACCGCTACCTGAACATAGT	439-461	GGGAAGTTGTATTGGCAGTGG	623-603	185	60	Harvard	4504098b2
CXCR4	NM_003467	TGCCCACCATCTACTCCATCA	122-142	AGGATGACCAATCCATTGCCC	182-162	61	60	Harvard	56790928b2
CXCL12	NM_001033886	ATTCTCAACACTCCAAACTGTGC	145-167	CTTCAGCCGGGCTACAATCTG	192-172	48	60	Harvard	296011022b1
THBS1	NM_003246	AGACTCCGCATCGCAAAGG	586-604	TCACCACGTTGTTGTCAAGGG	742-722	157	60	Harvard	40317625b1
IL1A	NM_000575	ATCATGTAAGCTATGGCCCACT	107-128	CCTTCCCGTTGGTTGCTACTA	238-218	132	60	Harvard	27894329b1
IL1B	NM_000576	AGCTACGAATCTCCGACCAC	146-165	CGTTATCCCATGTGTCGAAGAA	331-310	186	60	Harvard	27894305b2
IL6	NM_000600	AATTCGGTACATCCTCGACGG	168-188	TTGGAAGGTTCAGGTTGTTTTCT	280-258	113	60	Harvard	224831235b2
IL8	NM_000584	TTCTGCAGCTCTGTGTGAAGG	198-218	ATGAATTCTCAGCCCTCTTC	452-432	254	60	Saatian et al (2006)	NA
IL1R1	NM_000877	ATGAAATTGATGTTCGTCCCTGT	110-132	ACCACGCAATAGTAATGTCCTG	293-272	184	60	Harvard	27894331c1
IL6R	NM_000565)	CCCCTCAGCAATGTTGTTTGT	376-396	CTCCGGGACTGCTAACTGG	546-528	171	60	Harvard	332309221c1
