# Supplementary material for: Novel three-dimensional in vitro models of ovarian endometriosis
Source: J Ovarian Res. 2014 Feb 6;7:17. doi: 10.1186/1757-2215-7-17 (PMC4015880; doi:10.1186/1757-2215-7-17)
Supplement: Additional file 3: Table S2 — Gene ontology analyses of the EEC16 transcriptome. We performed a gene ontology analysis of the genes highly expressed in EEC16 cells compared to OSEC 11. We detected a significant enrichment of genes associated with relevant biological processes in endometriosis were found such as adhesion, vasculature development migration, cell contractility, inflammatory responses, and responses to hypoxia. [file 1757-2215-7-17-S3.xlsx]

## Sheet: Supplementary Table 2
Supplemental Table II Gene ontology of the EEC16 transcriptome
Gene Ontology Term	Raw P-Value	Fold Enrichment	Benjamini Adjusted
			P-Value
Molecular Function
GO:0030247~polysaccharide binding	2.23007e-09	2.80334	2.84333e-06
GO:0001871~pattern binding	2.23007e-09	2.80334	2.84333e-06
GO:0019838~growth factor binding	2.15474e-08	3.10874	1.37364e-05
GO:0005539~glycosaminoglycan binding	2.0683e-07	2.6324	8.7899e-05
GO:0005509~calcium ion binding	5.14358e-07	1.52387	0.000163938
GO:0005201~extracellular matrix structural constituent	8.77607e-07	3.06093	0.000223765
GO:0008201~heparin binding	2.52818e-06	2.76019	0.000537094
GO:0003779~actin binding	1.65637e-05	1.80877	0.00301244
GO:0030246~carbohydrate binding	2.39439e-05	1.75493	0.00380883
GO:0008092~cytoskeletal protein binding	5.11932e-05	1.5878	0.00722631
GO:0008081~phosphoric diester hydrolase activity	8.69171e-05	2.6324	0.0110212
GO:0019198~transmembrane receptor protein phosphatase activity	0.000117935	5.2648	0.0135776
GO:0005044~scavenger receptor activity	0.000244639	3.20466	0.0256611
GO:0046983~protein dimerization activity	0.000312303	1.4959	0.0301701
GO:0004714~transmembrane receptor protein tyrosine kinase activity	0.000415867	2.67169	0.0371729
Cellular Compartment
GO:0044421~extracellular region part	4.09593e-18	1.88711	2.28963e-15
GO:0044459~plasma membrane part	4.06403e-16	1.49849	1.24123e-13
GO:0031012~extracellular matrix	2.7633e-15	2.47968	5.17142e-13
GO:0005578~proteinaceous extracellular matrix	2.43233e-13	2.42179	3.39941e-11
GO:0005576~extracellular region	5.16498e-11	1.42206	5.77445e-09
GO:0005886~plasma membrane	5.51868e-11	1.27373	5.14156e-09
GO:0005887~integral to plasma membrane	9.0087e-11	1.57577	7.19409e-09
GO:0031226~intrinsic to plasma membrane	1.06338e-10	1.5656	7.4304e-09
GO:0044420~extracellular matrix part	1.86927e-08	2.92475	1.16102e-06
GO:0070161~anchoring junction	7.41683e-08	2.45763	4.146e-06
GO:0005615~extracellular space	3.2688e-07	1.61621	1.66113e-05
GO:0005912~adherens junction	8.95821e-07	2.40251	4.17295e-05
GO:0009986~cell surface	1.62891e-06	1.85095	7.00407e-05
GO:0030054~cell junction	1.91652e-06	1.67095	7.65212e-05
GO:0005604~basement membrane	4.31049e-06	2.96776	0.000160625
GO:0005626~insoluble fraction	7.36717e-06	1.4755	0.000257358
GO:0000267~cell fraction	9.72847e-06	1.40328	0.000319845
GO:0005624~membrane fraction	2.36217e-05	1.45557	0.000733325
GO:0043005~neuron projection	6.09784e-05	1.70686	0.00179249
GO:0030055~cell-substrate junction	8.11701e-05	2.33642	0.00226622
GO:0042995~cell projection	0.000136393	1.44398	0.00362433
GO:0030935~sheet-forming collagen	0.000169361	8.62677	0.00429443
GO:0016323~basolateral plasma membrane	0.000193184	1.88401	0.00468466
GO:0005581~collagen	0.0003897	3.45071	0.00903746
GO:0005924~cell-substrate adherens junction	0.000623478	2.18382	0.0138485
GO:0031674~I band	0.00074085	2.74488	0.0158079
GO:0045121~membrane raft	0.000774034	1.97068	0.0159038
GO:0030424~axon	0.000900176	1.89897	0.0178188
GO:0045202~synapse	0.000951742	1.5593	0.018187
GO:0005911~cell-cell junction	0.00100402	1.80103	0.0185436
GO:0031988~membrane-bounded vesicle	0.00119148	1.41754	0.0212684
GO:0005587~collagen type IV	0.00123071	8.38714	0.0212824
GO:0009897~external side of plasma membrane	0.00128512	1.8353	0.0215477
GO:0030018~Z disc	0.00138142	2.84433	0.0224715
GO:0044449~contractile fiber part	0.00151735	2.04854	0.0239609
GO:0043292~contractile fiber	0.00167432	1.99628	0.0256847
GO:0005788~endoplasmic reticulum lumen	0.00190158	2.26453	0.0283471
GO:0005925~focal adhesion	0.00222778	2.07212	0.0322761
GO:0032432~actin filament bundle	0.00281831	3.48389	0.0396455
Biological Processes
GO:0007155~cell adhesion	4.84064e-16	2.02573	1.72751e-12
GO:0022610~biological adhesion	5.17483e-16	2.02284	1.07969e-12
GO:0001944~vasculature development	5.70831e-14	2.72162	7.39949e-11
GO:0001568~blood vessel development	6.67789e-13	2.66154	6.49435e-10
GO:0048514~blood vessel morphogenesis	1.09135e-12	2.79609	8.4907e-10
GO:0001501~skeletal system development	3.90397e-12	2.36859	2.53109e-09
GO:0009611~response to wounding	1.49588e-09	1.87479	8.31284e-07
GO:0051270~regulation of cell motion	1.54217e-08	2.46694	7.49877e-06
GO:0007389~pattern specification process	1.65193e-08	2.20964	7.13998e-06
GO:0030334~regulation of cell migration	2.01965e-08	2.57229	7.85642e-06
GO:0008284~positive regulation of cell proliferation	2.41747e-08	1.92508	8.549e-06
GO:0009792~embryonic development ending in birth or egg hatching	2.60446e-08	2.04529	8.44277e-06
GO:0043009~chordate embryonic development	4.28288e-08	2.03256	1.28156e-05
GO:0042127~regulation of cell proliferation	1.07106e-07	1.60451	2.97597e-05
GO:0007167~enzyme linked receptor protein signaling pathway	3.41564e-07	1.93692	8.8575e-05
GO:0010033~response to organic substance	3.53662e-07	1.60783	8.59804e-05
GO:0009725~response to hormone stimulus	4.43564e-07	1.88959	0.000101493
GO:0006928~cell motion	4.62326e-07	1.76502	9.99087e-05
GO:0048706~embryonic skeletal system development	5.33781e-07	3.22611	0.000109279
GO:0048704~embryonic skeletal system morphogenesis	7.99287e-07	3.63173	0.000155449
GO:0040012~regulation of locomotion	8.2777e-07	2.26415	0.000153323
GO:0070482~response to oxygen levels	1.14447e-06	2.49585	0.000202343
GO:0001525~angiogenesis	1.2483e-06	2.44773	0.000211104
GO:0007169~transmembrane receptor protein tyrosine kinase signaling pathway	1.47398e-06	2.12553	0.000238879
GO:0031328~positive regulation of cellular biosynthetic process	1.64343e-06	1.58656	0.000255686
GO:0007517~muscle organ development	1.68975e-06	2.15838	0.00025278
GO:0016477~cell migration	1.79159e-06	1.98758	0.000258088
GO:0009891~positive regulation of biosynthetic process	1.80483e-06	1.57863	0.000250711
GO:0048705~skeletal system morphogenesis	1.83212e-06	2.68002	0.000245727
GO:0009719~response to endogenous stimulus	1.87985e-06	1.78896	0.000243725
GO:0033273~response to vitamin	2.26795e-06	3.29332	0.000284551
GO:0007267~cell-cell signaling	2.41297e-06	1.62157	0.000293284
GO:0000902~cell morphogenesis	6.14049e-06	1.8026	0.000723574
GO:0032101~regulation of response to external stimulus	6.80336e-06	2.27839	0.000778084
GO:0030335~positive regulation of cell migration	8.2762e-06	2.79112	0.000919422
GO:0001666~response to hypoxia	8.9869e-06	2.3945	0.000970618
GO:0010035~response to inorganic substance	1.15731e-05	2.07008	0.00121601
GO:0051173~positive regulation of nitrogen compound metabolic process	1.53335e-05	1.54292	0.00156845
GO:0051216~cartilage development	1.5488e-05	2.93728	0.00154365
GO:0048598~embryonic morphogenesis	1.98503e-05	1.8206	0.0019286
GO:0006954~inflammatory response	2.49687e-05	1.78346	0.00236621
